# Supplementary material for: Yeast One-Hybrid Screening to Identify Transcription Factors for IbMYB1-4 in the Purple-Fleshed Sweet Potato (Ipomoea batatas [L.] Lam.)
Source: Curr Issues Mol Biol. 2023 Jul 12;45(7):5765–75. doi: 10.3390/cimb45070364 (PMC10378178; doi:10.3390/cimb45070364)
Supplement: Supplementary file 1 [file cimb-45-00364-s001.zip]

Archive with 1 entries (1 files):
- cimb-2469501-supplementary.pdf
